# Supplementary material for: Impacts of Global Climate Change on Potential Habitat Distribution and Range Shifts of Semi-Subterranean Rodents
Source: Animals (Basel). 2026 Jul 20;16(14):2245. doi: 10.3390/ani16142245 (PMC13403980; doi:10.3390/ani16142245)
Supplement: Supplementary file 1 [file animals-16-02245-s001.zip]

Archive with 1 entries (1 files):
- animals-4329685-supplementary.pdf
